# Supplementary material for: α-Ionone, an Apocarotenoid, Induces Plant Resistance to Western Flower Thrips, Frankliniella occidentalis, Independently of Jasmonic Acid
Source: Molecules. 2019 Dec 19;25(1):17. doi: 10.3390/molecules25010017 (PMC6982998; doi:10.3390/molecules25010017)
Supplement: Supplementary file 1 [file molecules-25-00017-s001.zip]

Archive with 1 entries (1 files):
- molecules-665017-supplementary.pptx
